# Supplementary material for: Employees’ Views and Ethical, Legal, and Social Implications Assessment of Voluntary Workplace Genomic Testing
Source: Front Genet. 2021 Mar 17;12:643304. doi: 10.3389/fgene.2021.643304 (PMC8010177; doi:10.3389/fgene.2021.643304)
Supplement: Supplementary file 2 [file Data_Sheet_2.xlsx]

## Sheet: Table S2 - wGT
Table S2: Logistic univariate regression assessing predictors of interest in wGT
Sociodemographic characteristics	OR (95% CI)
Sex: (N=475)a	P=0.49
Female	Reference
Male	1.16 (0.77, 1.76)
Age: (N=488)	P=0.005
18-35	2.43 (1.31, 4.51)
36-55	1.29 (0.73, 2.27)
56 and above	Reference
Years at JAX: (N=492)	P=0.20
<1 year	1.83 (0.81, 4.15)
1-2 years	1.51 (0.71, 3.21)
3-5 years	0.94 (0.46, 1.90)
6-9 years	1.13 (0.49, 2.62)
10-19 years	0.84 (0.41, 1.72)
>20 years	Reference
Education: (N=493)	P<0.0001
Associate degree or less	3.37 (1.87, 6.06)
Bachelor’s degree	2.85 (1.67, 4.88)
Master’s Degree	1.15 (0.64, 2.07)
PhD/MD	Reference
Race: (N=454)a	P=0.89
White	0.96 (0.51, 1.80)
Not White	Reference
Ethnicity: (n=463)a	P=0.13
Hispanic	0.44 (0.15, 1.29)
Not Hispanic	Reference
Perceived Benefit: early diagnosis/detection (n=510)	P<0.0001
Strongly Agree/Agree	11.79 (5.86, 23.73)
Strongly Disagree/Disagree/Neither agree nor disagree	Reference
Perceived Benefit: timely medical intervention (n=508)	P<0.0001
Strongly Agree/Agree	10.36 (5.92, 18.11)
Strongly Disagree/Disagree/Neither agree nor disagree	Reference
Perceived Benefit: motivation for lifestyle change (n=509)	P<0.0001
Strongly Agree/Agree	9.92 (5.55, 17.73)
Strongly Disagree/Disagree/Neither agree nor disagree	Reference
Perceived Benefit: health risk info for children (n=510)	P<0.0001
Strongly Agree/Agree	5.56 (3.49, 8.85)
Strongly Disagree/Disagree/Neither agree nor disagree	Reference
Perceived Risk/Concern: Privacy/confidentiality (n=509)	P<0.0001
Strongly Agree/Agree	Reference
Strongly Disagree/Disagree/Neither agree nor disagree	3.73 (2.23, 6.27)
Perceived Risk/Concern: Data use by outside group (n=508)	P<0.0001
Strongly Agree/Agree	Reference
Strongly Disagree/Disagree/Neither agree nor disagree	3.96 (2.44, 6.43)
Perceived Risk/Concern: Understanding of test (n=509)	P=0.99
Strongly Agree/Agree	Reference
Strongly Disagree/Disagree/Neither agree nor disagree	1.00 (0.68, 1.46)
Perceived Risk/Concern: Work absence (n=509)	P=0.98
Strongly Agree/Agree	Reference
Strongly Disagree/Disagree/Neither agree nor disagree	1.00 (0.67, 1.48)
a Prefer not to answer excluded and counted as missing. Responses of unsure were included in the Strongly Disagree/Disagree/Neither agree nor disagree category for the analyses of perceived benefit and perceived risks.

## Sheet: Table S3 - doctor's office
Table S3: Logistic univariate regression assessing predictors of interest in taking a test in doctor’s office
Sociodemographic characteristics	OR (95% CI)
Sex (N=476)a	P=0.97
Female	Reference
Male	1.01 (0.70, 1.46)
Age: (N=489)	P<0.0001
18-35	1.62 (0.91, 2.90)
36-55	0.66 (0.38, 1.14)
56 and above	Reference
Years at JAX: (N=493)	P=0.01
<1 year	1.89 (0.91, 3.93)
1-2 years	1.18 (0.60, 2.32)
3-5 years	0.99 (0.51, 1.91)
6-9 years	1.42 (0.65, 3.12)
10-19 years	0.61, 0.31, 1.19)
>20 years	Reference
Education: (N=494)	P=0.0006
Associate degree or less	2.57 (1.50, 4.40)
Bachelor’s degree	1.47 (0.90, 2.42)
Master’s Degree	0.93 (0.52, 1.67)
PhD/MD	Reference
Race: (N=455)a	P=0.23
White	0.70 (0.39, 1.25)
Not White	Reference
Ethnicity (n=464)a	P=0.05
Hispanic	Reference
Not Hispanic	0.41 (0.17, 0.98)
Perceived Benefit: early diagnosis/detection (n=529)	P=0.001
Strongly Agree/Agree	3.07 (1.57, 6.01)
Strongly Disagree/Disagree/Neither agree nor disagree	Reference
Perceived Benefit: timely medical intervention (n=529)	P<0.0001
Strongly Agree/Agree	4.71 (2.61, 8.48)
Strongly Disagree/Disagree/Neither agree nor disagree	Reference
Perceived Benefit: motivation for lifestyle change (n=529)	P<0.0001
Strongly Agree/Agree	3.04 (1.79, 5.14)
Strongly Disagree/Disagree/Neither agree nor disagree	Reference
Perceived Benefit: health risk info for children (n=529)	P<0.0001
Strongly Agree/Agree	3.36 (2.08, 5.45)
Strongly Disagree/Disagree/Neither agree nor disagree	Reference
Perceived Risk/Concern: Privacy/confidentiality (n=528)	P<0.0001
Strongly Agree/Agree	Reference
Strongly Disagree/Disagree/Neither agree nor disagree	2.78 (1.74, 4.44)
Perceived Risk/Concern: Data use by outside group (n=527)	P<0.0001
Strongly Agree/Agree	Reference
Strongly Disagree/Disagree/Neither agree nor disagree	2.63 (1.73, 4.00)
Perceived Risk/Concern: Understanding of test (n=529)	P=0.0003
Strongly Agree/Agree	Reference
Strongly Disagree/Disagree/Neither agree nor disagree	0.53 (0.37, 0.74)
Perceived Risk/Concern: Work absence (n=528)	P<0.0001
Strongly Agree/Agree	Reference
Strongly Disagree/Disagree/Neither agree nor disagree	0.42 (0.29, 0.62)
a Prefer not to answer excluded and counted as missing. Responses of unsure were included in the Strongly Disagree/Disagree/Neither agree nor disagree category for the analyses of perceived benefit and perceived risks.

## Sheet: Table S4 - DTC
Table S4: Logistic univariate regression assessing predictors of interest in taking a commercially available direct-to-consumer (DTC) genetic test
Sociodemographic characteristics	OR (95% CI)
Sex (N=475)a	P=0.86
Female	Reference
Male	0.96 (0.61, 1.51)
Age: (N=488)	P=0.58
18-35	0.82 (0.42, 1.60)
36-55	0.72 (0.37, 1.37)
56 and above	Reference
Years at JAX: (N=492)	P=0.73
<1 year	0.83 (0.35, 1.95)
1-2 years	1.03 (0.46, 2.27)
3-5 years	0.60 (0.26, 1.36)
6-9 years	0.87 (0.35, 2.21)
10-19 years	0.82 (0.37, 1.85)
>20 years	Reference
Education: (N=493)	P=0.10
Associate degree or less	0.46 (0.24, 0.87)
Bachelor’s degree	0.60 (0.34, 1.08)
Master’s Degree	0.77 (0.40, 1.51)
PhD/MD	Reference
Race: (N=454)a	P=0.21
White	1.65 (0.75, 3.63)
Not White	Reference
Ethnicity (n=463)a	P=0.87
Hispanic	Reference
Not Hispanic	0.92 (0.36, 2.35)
Perceived Benefit: early diagnosis/detection (n=502)	P=0.005
Strongly Agree/Agree	3.44 (1.45, 8.15)
Strongly Disagree/Disagree/Neither agree nor disagree	Reference
Perceived Benefit: timely medical intervention (n=501)	P=0.003
Strongly Agree/Agree	2.88 (1.44, 5.74)
Strongly Disagree/Disagree/Neither agree nor disagree	Reference
Perceived Benefit: motivation for lifestyle change (n=500)	P=0.22
Strongly Agree/Agree	1.44 (0.80, 2.58)
Strongly Disagree/Disagree/Neither agree nor disagree	Reference
Perceived Benefit: health risk info for children (n=501)	P=0.08
Strongly Agree/Agree	1.63 (0.95, 2.78)
Strongly Disagree/Disagree/Neither agree nor disagree	Reference
Perceived Risk/Concern: Privacy/confidentiality (n=503)	P=0.10
Strongly Agree/Agree	Reference
Strongly Disagree/Disagree/Neither agree nor disagree	1.52 (0.93, 2.49)
Perceived Risk/Concern: Data use by outside group (n=502)	P=0.02
Strongly Agree/Agree	Reference
Strongly Disagree/Disagree/Neither agree nor disagree	1.77 (1.10, 2.86)
Perceived Risk/Concern: Understanding of test (n=503)	P=0.12
Strongly Agree/Agree	Reference
Strongly Disagree/Disagree/Neither agree nor disagree	1.42 (0.92, 2.18)
Perceived Risk/Concern: Work absence (n=502)	P=0.54
Strongly Agree/Agree	Reference
Strongly Disagree/Disagree/Neither agree nor disagree	0.87 (0.55, 1.37)
a Prefer not to answer excluded and counted as missing. Responses of unsure were included in the Strongly Disagree/Disagree/Neither agree nor disagree category for the analyses of perceived benefit and perceived risks.
